# Supplementary material for: CryoEM and stability analysis of virus-like particles of potyvirus and ipomovirus infecting a common host
Source: Commun Biol. 2023 Apr 19;6:433. doi: 10.1038/s42003-023-04799-x (PMC10115852; doi:10.1038/s42003-023-04799-x)
Supplement: Supplementary file 4 — Supplementary Data 1 [file 42003_2023_4799_MOESM4_ESM.xlsx]

## Sheet: Source Data_Fig.3
CryoEM and stability analysis of virus-like particles of potyvirus and ipomovirus infecting a common host
Source Data for Fig. 3 Thermal stability assay of purified VLPs of SPFMV and SPMMV
	Two replicas				Two replicas
	SPFMV1	SPFMV2			SPMMV1	SPMMV2			SPFMV	SPMMV			SPFMV	SPMMV
temperature	Fluorescence (a.u.)	Fluorescence (a.u.)		temperature	Fluorescence (a.u.)	Fluorescence (a.u.)		temperature	Pnative	Pnative		temperature	derivative	derivative
25	4465.17	4505.83		25	18086.7	16953.3		25	0.99824	0.99945		25	0.00161	0.000654063
26	4445.39	4504.61		26	18016.2	16821.1		26	0.99985	1.0001		26	0.00113	0.000593153
27	4427.8	4493.87		27	17915.4	16695.7		27	1.00049	1.00063		27	-0.000526284	-0.000111138
28	4415.27	4464.62		28	17816.1	16633.2		28	0.9988	0.99988		28	0.000395888	-0.000624828
29	4393.76	4434.21		29	17690.4	16557.4		29	1.00129	0.99938		29	0.00133	9.39425e-05
30	4377.25	4421.4		30	17587.5	16425.5		30	1.00145	1.00007		30	-0.00136	0.000502735
31	4367.08	4404.8		31	17493.5	16311.2		31	0.99857	1.00039		31	5.94804e-05	-2.79608e-06
32	4344.69	4388.93		32	17396.8	16227.1		32	1.00157	1.00006		32	0.00215	-0.000115737
33	4325.9	4379.31		33	17259.9	16123.4		33	1.00287	1.00016		33	-0.00321	0.000208783
34	4325.3	4365.77		34	17120.3	16009.8		34	0.99515	1.00048		34	-0.00506	4.02613e-05
35	4313.77	4343.59		35	17036.4	15921.3		35	0.99274	1.00024		35	-0.0015	-0.000726212
36	4298.59	4327.2		36	16982.1	15874.4		36	0.99214	0.99903		36	-0.00262	-0.00141
37	4291.2	4329.73		37	16951.4	15842.5		37	0.98751	0.99743		37	-0.00527	-0.00166
38	4286.07	4328.91		38	16887.8	15813.8		38	0.98159	0.9957		38	-0.00734	-0.00175
39	4286.02	4313.64		39	16846.9	15784.6		39	0.97284	0.99394		39	-0.01101	-0.00214
40	4294.01	4303.55		40	16836.6	15783.9		40	0.95958	0.99141		40	-0.01352	-0.00281
41	4302.34	4300.52		41	16820.5	15803		41	0.94579	0.98831		41	-0.01171	-0.00296
42	4302.45	4310.17		42	16822.5	15806.7		42	0.93616	0.9855		42	-0.01187	-0.0035
43	4310.15	4330.39		43	16828.2	15859.9		43	0.92206	0.98132		43	-0.01462	-0.00488
44	4319.05	4348.46		44	16860.1	15960.6		44	0.90692	0.97575		44	-0.01555	-0.00563
45	4328.68	4370.49		45	16917.4	16058.5		45	0.89095	0.97006		45	-0.02415	-0.0057
46	4365.89	4408.16		46	16994.5	16149.8		46	0.85862	0.96435		46	-0.03224	-0.00582
47	4401.3	4457.05		47	17092.8	16241.9		47	0.82646	0.95841		47	-0.0345	-0.00655
48	4443.1	4495.35		48	17193.3	16370		48	0.78962	0.95125		48	-0.03881	-0.00779
49	4489.7	4537.12		49	17334.4	16532.7		49	0.74884	0.94283		49	-0.0392	-0.00874
50	4529.23	4584.37		50	17500.5	16706.6		50	0.71122	0.93376		50	-0.04312	-0.00971
51	4584.74	4608.46		51	17689.2	16912.2		51	0.66261	0.9234		51	-0.04628	-0.01107
52	4630.58	4622.82		52	17889.7	17151.1		52	0.61865	0.91163		52	-0.04432	-0.01234
53	4675.53	4662.27		53	18100.6	17411.4		53	0.57396	0.89872		53	-0.04635	-0.01469
54	4723.51	4714.09		54	18418.9	17767.5		54	0.52595	0.88225		54	-0.04941	-0.01839
55	4773.5	4761.7		55	18837.3	18221.8		55	0.47513	0.86193		55	-0.05027	-0.02195
56	4819.5	4794.23		56	19351.1	18748.6		56	0.42541	0.83836		56	-0.04294	-0.02596
57	4843.17	4810.08		57	19984.4	19386.9		57	0.38926	0.81001		57	-0.03635	-0.03137
58	4865.72	4821.36		58	20792.8	20164.3		58	0.35272	0.77561		58	-0.03199	-0.03768
59	4873.57	4798.12		59	21776.3	21084.1		59	0.32528	0.73464		59	-0.0151	-0.04305
60	4845.52	4759.37		60	22877.8	22066.7		60	0.32251	0.68951		60	0.00393	-0.04624
61	4798.84	4736.12		61	23972.3	23050.9		61	0.33315	0.64217		61	0.00979	-0.04621
62	4754.95	4730.37		62	24955.8	23914.6		62	0.34209	0.59708		62	-0.000493493	-0.04426
63	4736.65	4739.79		63	25899.9	24677.5		63	0.33216	0.55364		63	-0.02342	-0.04441
64	4753.22	4757.6		64	26816.6	25433.5		64	0.29526	0.50826		64	-0.04506	-0.04762
65	4789.07	4807.2		65	27759.9	26240.8		65	0.24204	0.4584		65	-0.06044	-0.05329
66	4840.69	4869.4		66	28774.6	27147.6		66	0.17437	0.40168		66	-0.06635	-0.06087
67	4885.9	4936.47		67	29977.9	28174.9		67	0.10933	0.33665		67	-0.05706	-0.06947
68	4908.63	4975.82		68	31390.3	29319		68	0.06026	0.26273		68	-0.03991	-0.07703
69	4907.21	4964.94		69	32795.8	30504.7		69	0.02951	0.18259		69	-0.02137	-0.07816
70	4882.4	4948.31		70	33941.9	31502.6		70	0.01752	0.10641		70	-0.00709	-0.06719
71	4845.8	4928.44		71	34515	32030.5		71	0.01532	0.04822		71	-0.000788827	-0.04439
72	4805.93	4884.81		72	34419.7	31930.5		72	0.01594	0.01763		72	0.00143	-0.0213
73	4764.31	4833.94		73	33967.6	31431.2		73	0.01818	0.00561		73	0.00179	-0.00926
74	4723.77	4792.65		74	33399.2	30812.7		74	0.01951	-0.000881674		74	-0.00261	-0.00334
75	4691.59	4761.88		75	32685.1	30071.9		75	0.01297	-0.00107		75	-0.00562	6.23091e-06
76	4657.2	4730.63		76	31891.7	29324		76	0.00827	-0.000869212		76	-0.00576	-0.000838844
77	4624.73	4700.54		77	31097.6	28611.3		77	0.00145	-0.00275		77	-0.00647	-0.000700938
78	4591.24	4657.18		78	30286.5	27858.1		78	-0.00466	-0.00227		78	-0.00139	0.00223
79	4548.41	4606.73		79	29500.8	27051		79	-0.00134	0.00172		79	0.00614	0.00378
80	4500.47	4570.58		80	28677.6	26255.3		80	0.00761	0.00529		80	0.00792	0.000705135
81	4454.82	4529.86		81	27829.2	25545.8		81	0.0145	0.00313		81	-0.000659751	-0.00212
82	4422.94	4483.29		82	27000.1	24832.3		82	0.00629	0.00106		82	-0.01204	-0.00122
83	4397.31	4429.76		83	26219.7	24094.1		83	-0.00958	0.000681001		83	-0.01359	-0.000995148
84	4367.1	4386.25		84	25498.2	23370.7		84	-0.0209	-0.000934822		84	-0.00766	-0.00289
85	4330.37	4350.08		85	24768.1	22674.9		85	-0.0249	-0.0051		85	0.00415	-0.00416
86	4280.46	4308.03		86	24084.4	21977		86	-0.0126			86	0.01034
87	4234.15	4266.34		87	23352.8	21280		87	-0.00422			87	0.00717
88	4190.05	4230.45		88	22585.9	20637.3		88	0.00175			88	0.00771
89	4143.68	4192.82		89	21886	19990.8		89	0.01121			89	0.000126268
90	4110.89	4146.94		90	21208	19347.9		90	0.002			90	-0.00921
91	4076.96	4100.31		91	20518.7	18696
92	4028.32	4055.44		92	19798.6	18035
93	3985.44	4015.48		93	19103.9	17397.7
94	3955.15	3977.83		94	18450.3	16768.6
95	3912.72	3941.28		95	17808.1	16162.2
96	3859.57	3901.09		96	17169	15561.1
97	3820.19	3854.36		97	16536.7	14961.7
98	3795.73	3812.45		98	15923.9	14383.9
99	3770.6	3772.71		99	15315.1	13804.4
